# Supplementary material for: Human Milk Microbiota Across Lactation Stages and Free Glutamate Concentrations in Healthy Ecuadorian Women
Source: Nutrients. 2025 Feb 26;17(5):805. doi: 10.3390/nu17050805 (PMC11902271; doi:10.3390/nu17050805)
Supplement: Supplementary file 1 [file nutrients-17-00805-s001.zip]

Archive with 1 entries (1 files):
- nutrients-3403640-supplementary.pdf
